# Supplementary material for: Morphological and Molecular Characterization of a New Isospora (Apicomplexa: Eimeriidae) Species From a Singing Honeyeater (Gavicalis virescens Vieillot, 1817) (Passeriformes: Meliphagidae) in Western Australia
Source: Ecol Evol. 2025 Jan 19;15(1):e70801. doi: 10.1002/ece3.70801 (PMC11742968; doi:10.1002/ece3.70801)
Supplement: Supplementary file 1 — Table S1 [file ECE3-15-e70801-s001.xlsx]

## Sheet: Table 1
Table 1. Estimates of Evolutionary Divergence between 43 coccidian 18S rRNA Sequences
Species ID	Isospora sp. AB757862	E. rioarribaensis AF307877	Isospora sp. MH698576	Isospora sp. MH698575	Isospora sp. MW618926	Isospora sp. AB757860	Isospora sp.MW667591	Isospora sp. MH698574	E. uptoni KU192941	Eimeria sp. JQ993654	Isospora sp. MK559089	E. reedi AF311642	Isospora sp. KT184357	I. gryphoni KF854254	Eimeria sp. JX839286	E. Alorani KU192970	E. jerfinica KU192966	E. lancasterensis KT360976	Isospora sp. MW649139	Isospora sp. JX984669	Isospora sp. JX984668	Isospora sp. AY331571	E. catronensis AF324213	E. apionodes KU192921	Isospora sp. MK559087	Eimeria sp. MK246868	E. sciurorum KT360994	E. sciurorum MN650661	E. onychomysis AF307879	I. robini AF080612	I. svecica MK559092	I. virescensae n. sp. PQ108887	I. neochmiae KT224380	Isospora sp. KF648871	Isospora sp. KF648870	Caryospora sp. MN166361	Isospora sp. AY331569	I. manorinae KT224379	I. serinuse KR477877	I. butcherae KY801685	I. phylidonyrisae MW422271	I. elloitae OR101127	T. gondii L24381
Isospora sp. AB757862
E. rioarribaensis AF307877	0.00636675
Isospora sp. MH698576	0.00271618	0.00544936
Isospora sp. MH698575	0.000903745	0.00727912	0.00181008
Isospora sp. MW618926	0.00545013	0.00820084	0.00271903	0.00454001
Isospora sp. AB757860	0.00180819	0.00819219	0.00453049	0.00271334	0.0072725
Isospora sp.MW667591	0.00181008	0.00636005	0.000903745	0.000904689	0.00362678	0.00362299
Isospora sp. MH698574	0.00271618	0.00727146	0.00180819	0.00181008	0.00453524	0.00453049	0.000903745
E. uptoni KU192941	0.0109257	0.00452985	0.00817613	0.0100113	0.0109372	0.0127565	0.00908811	0.0100008
Eimeria sp. JQ993654	0.00819219	0.00362247	0.00727146	0.00727912	0.0100311	0.0100205	0.00636005	0.00727146	0.00452985
Isospora sp. MK559089	0.00181172	0.00636584	0.000904562	0.000905508	0.00363007	0.00362627	0	0.000904562	0.00909637	0.00636584
E. reedi AF311642	0.0100417	0.00363007	0.0072868	0.00912524	0.0100523	0.0118767	0.00820084	0.00911559	0.00453936	0.00363007	0.00728575
Isospora sp. KT184357	0.00453524	0.00726381	0.00362299	0.00362678	0.00636096	0.00635428	0.00271618	0.00181008	0.00999025	0.00726381	0.00271864	0.00910597
I. gryphoni KF854254	0.00453524	0.00726381	0.00362299	0.00362678	0.00636096	0.00635428	0.00271618	0.00181008	0.00999025	0.00726381	0.00271864	0.00910597	0
Eimeria sp. JX839286	0.00817613	0.00726381	0.00725722	0.00908811	0.0100113	0.0100008	0.00816753	0.00725722	0.0118158	0.0109126	0.00817495	0.0109356	0.00724961	0.00724961
E. alorani KU192970	0.0100278	0.00911133	0.00727677	0.00911265	0.0100384	0.0118603	0.00818955	0.00910304	0.0100172	0.00911133	0.00727573	0.0072834	0.00909344	0.00909344	0.0109206
E. jerfinica KU192966	0.0100278	0.00911133	0.00727677	0.00911265	0.0100384	0.0118603	0.00818955	0.00910304	0.0100172	0.00911133	0.00727573	0.0072834	0.00909344	0.00909344	0.0109206	0
E. lancasterensis KT360976	0.00911478	0.0100287	0.00819146	0.00820011	0.0109578	0.0109463	0.00727847	0.00819146	0.0109347	0.0100287	0.00636527	0.0100287	0.00818284	0.00818284	0.010009	0.00817422	0.00817422
Isospora sp. MW649139	0.00362678	0.00727912	0.00271618	0.00271903	0.00545013	0.00544441	0.00181008	0.000904689	0.0100113	0.00727912	0.00181172	0.00912524	0.00271903	0.00271903	0.00726485	0.00911265	0.00911265	0.00820011
Isospora sp. JX984669	0.0054546	0.0100393	0.00453895	0.00454372	0.00728615	0.00727847	0.00362975	0.00453895	0.0109463	0.0100393	0.00272149	0.0109704	0.00636618	0.00636618	0.0109347	0.0109553	0.0109553	0.00820878	0.0054546
Isospora sp. JX984668	0.0054546	0.0100393	0.00453895	0.00454372	0.00728615	0.00727847	0.00362975	0.00453895	0.0109463	0.0100393	0.00272149	0.0109704	0.00636618	0.00636618	0.0109347	0.0109553	0.0109553	0.00820878	0.0054546	0
Isospora sp. AY331571	0.00363007	0.00637255	0.000905508	0.00272149	0.00363389	0.00544936	0.00181172	0.00271864	0.00910597	0.00819966	0.00181337	0.008217	0.00453936	0.00453936	0.00818356	0.00820567	0.00820567	0.0091231	0.00363007	0.00545956	0.00545956
E. catronensis AF324213	0.00913357	0.00547079	0.00820832	0.0100508	0.0109805	0.0109688	0.00912391	0.0100402	0.00912391	0.00913224	0.00913224	0.00915162	0.0118875	0.0118875	0.0118875	0.0137644	0.0137644	0.0146913	0.0100508	0.0128312	0.0128312	0.00914192
E. apionodes KU192921	0.0100278	0.00911133	0.00727677	0.00911265	0.0100384	0.0118603	0.00818955	0.00910304	0.0100172	0.00911133	0.00727573	0.0072834	0.00909344	0.00909344	0.0109206	0	0	0.00817422	0.00911265	0.0109553	0.0109553	0.00820567	0.0137644
Isospora sp. MK559087	0.00362956	0.00727702	0.00271826	0.00272111	0.00545431	0.00544858	0.00181147	0.000905381	0.0100084	0.00727702	0.00181147	0.00819847	0.00181147	0.00181147	0.00544286	0.00818719	0.00818719	0.00545304	0.00181337	0.00454349	0.00454349	0.00363286	0.0109773	0.00818719
Eimeria sp. MK246868	0.00821389	0.00729733	0.00729069	0.0091301	0.0100577	0.010047	0.00820521	0.00912045	0.0118704	0.010963	0.00728963	0.00912878	0.00911082	0.00911082	0.005458	0.00636344	0.00636344	0.00636492	0.0091301	0.0109763	0.0109763	0.00822139	0.0119319	0.00636344	0.00637503
E. sciurorum KT360994	0.0109553	0.0118711	0.0100278	0.0100384	0.0128047	0.0127911	0.00911265	0.0100278	0.0127775	0.0118711	0.00819701	0.0118711	0.0100172	0.0100172	0.0100172	0.0100067	0.0100067	0.00728275	0.0100384	0.0118854	0.0118854	0.0109653	0.0147035	0.0100067	0.00728235	0.0100423
E. sciurorum MN650661	0.0109553	0.0118711	0.0100278	0.0100384	0.0128047	0.0127911	0.00911265	0.0100278	0.0127775	0.0118711	0.00819701	0.0118711	0.0100172	0.0100172	0.0100172	0.0100067	0.0100067	0.00728275	0.0100384	0.0118854	0.0118854	0.0109653	0.0147035	0.0100067	0.00728235	0.0100423	0
E. onychomysis AF307879	0.0146656	0.00820084	0.0118893	0.0137437	0.0146813	0.0165117	0.0128088	0.0137291	0.00911559	0.00820084	0.0128205	0.00821819	0.0137145	0.0137145	0.0155551	0.0137518	0.0137518	0.0165254	0.0137437	0.016543	0.016543	0.0128342	0.0137836	0.0137518	0.0137396	0.0156276	0.0183911	0.0183911
I. robini AF080612	0.00913948	0.0137632	0.00821361	0.00822231	0.0109876	0.010976	0.00729813	0.00821361	0.0146731	0.0137632	0.00638394	0.0147057	0.0100574	0.0100574	0.0146574	0.0146852	0.0146852	0.0119206	0.00913948	0.00363271	0.00363271	0.00914784	0.0165859	0.0146852	0.00822185	0.0147135	0.0156258	0.0156258	0.0203283
I. svecica MK559092	0.00819893	0.0109663	0.00727742	0.00911346	0.0100393	0.0100287	0.00819028	0.00910385	0.0137113	0.0146444	0.00819028	0.0137384	0.0109447	0.0109447	0.0127787	0.0137194	0.0137194	0.0137048	0.0100287	0.0109562	0.0109562	0.0082064	0.0137657	0.0137194	0.0100272	0.0119037	0.0164999	0.0164999	0.0193405	0.0146865
I. virescensae n. sp. PQ108887	0.00453049	0.00727146	0.005433	0.0054387	0.00817613	0.00634761	0.005433	0.00452575	0.0118282	0.00909637	0.00452985	0.0109472	0.0054387	0.0054387	0.0109027	0.012764	0.012764	0.0118505	0.00634761	0.00818284	0.00818284	0.00635337	0.0100402	0.012764	0.00635246	0.010953	0.0136955	0.0136955	0.0155717	0.0118826	0.0109331
I. neochmiae KT224380	0.00271618	0.00544936	0	0.00181008	0.00271903	0.00453049	0.000903745	0.00180819	0.00817613	0.00727146	0.000904562	0.0072868	0.00362299	0.00362299	0.00725722	0.00727677	0.00727677	0.00819146	0.00271618	0.00453895	0.00453895	0.000905508	0.00820832	0.00727677	0.00271826	0.00729069	0.0100278	0.0100278	0.0118893	0.00821361	0.00727742	0.005433
Isospora sp. KF648871	0.00271618	0.00544936	0	0.00181008	0.00271903	0.00453049	0.000903745	0.00180819	0.00817613	0.00727146	0.000904562	0.0072868	0.00362299	0.00362299	0.00725722	0.00727677	0.00727677	0.00819146	0.00271618	0.00453895	0.00453895	0.000905508	0.00820832	0.00727677	0.00271826	0.00729069	0.0100278	0.0100278	0.0118893	0.00821361	0.00727742	0.005433	0
Isospora sp. KF648870	0.00271618	0.00544936	0	0.00181008	0.00271903	0.00453049	0.000903745	0.00180819	0.00817613	0.00727146	0.000904562	0.0072868	0.00362299	0.00362299	0.00725722	0.00727677	0.00727677	0.00819146	0.00271618	0.00453895	0.00453895	0.000905508	0.00820832	0.00727677	0.00271826	0.00729069	0.0100278	0.0100278	0.0118893	0.00821361	0.00727742	0.005433	0	0
Caryospora sp. MN166361	0.00818093	0.00911133	0.00726147	0.00909344	0.0100172	0.0100067	0.00817232	0.00726147	0.0118477	0.0127757	0.00817975	0.0128028	0.00909344	0.00909344	0.0109206	0.0146228	0.0146228	0.0155464	0.00818093	0.0118575	0.0118575	0.00818837	0.0118946	0.0146228	0.00818719	0.0128096	0.0155593	0.0155593	0.0174461	0.0155888	0.0109331	0.0109091	0.00726147	0.00726147	0.00726147
Isospora sp. AY331569	0.00453524	0.00910597	0.00362299	0.00362678	0.00636096	0.00635428	0.00271618	0.00362299	0.0118407	0.00910597	0.00271864	0.0109588	0.00544441	0.00544441	0.0109142	0.0109437	0.0109437	0.0100302	0.00453524	0.00636618	0.00636618	0.00453936	0.0118875	0.0109437	0.00453872	0.0109647	0.0118728	0.0118728	0.0155883	0.0100574	0.0100287	0.00725722	0.00362299	0.00362299	0.00362299	0.0109206
I. manorinae KT224379	0.00819628	0.0091092	0.00912015	0.00911052	0.0118953	0.0100255	0.0100361	0.0109527	0.0136778	0.0127727	0.0100452	0.0127998	0.00911052	0.00911052	0.0127745	0.0146505	0.0146505	0.0137328	0.0118826	0.0137474	0.0137474	0.0100559	0.0137612	0.0146505	0.0109611	0.0128338	0.0155888	0.0155888	0.017442	0.017507	0.014683	0.0109527	0.00912015	0.00912015	0.00912015	0.0146505	0.0128017
I. serinuse KR477877	0.0278985	0.028898	0.0269873	0.026958	0.0279288	0.0297815	0.0279288	0.0269873	0.031702	0.0307863	0.0269831	0.028898	0.0250792	0.0250792	0.0307241	0.0269287	0.0269287	0.028777	0.0279593	0.030825	0.030825	0.0279854	0.033804	0.0269287	0.0260384	0.0260406	0.0336133	0.0336133	0.0356764	0.0347509	0.0269245	0.0288711	0.0269873	0.0269873	0.0269873	0.0288222	0.0298466	0.0308025
I. butcherae KY801685	0.0137539	0.0146743	0.0109785	0.0128319	0.0137685	0.0155999	0.0118981	0.0128183	0.0174301	0.0165215	0.011909	0.0165568	0.0128047	0.0128047	0.0164887	0.0165338	0.0165338	0.0156128	0.0137539	0.0156295	0.0156295	0.0119216	0.0184476	0.0165338	0.0128281	0.0146821	0.0174778	0.0174778	0.0212428	0.0194113	0.0156309	0.0165063	0.0109785	0.0109785	0.0109785	0.0155703	0.0146765	0.0165653	0.0337118
I. phylidonyrisae MW422271	0.00818764	0.0109743	0.00911052	0.00910091	0.0118826	0.0100149	0.0100255	0.0109411	0.015563	0.0146552	0.0100346	0.0146865	0.0109527	0.0109527	0.0146263	0.0165122	0.0165122	0.0155925	0.01187	0.0137328	0.0137328	0.0100452	0.0119044	0.0165122	0.0118791	0.0146943	0.017455	0.017455	0.019355	0.0174882	0.0146674	0.00728275	0.00911052	0.00911052	0.00911052	0.0146349	0.0127881	0.00912767	0.0308362	0.01844
I. elloitae OR101127	0.00453049	0.00727146	0.00180819	0.00362299	0.00453524	0.00634761	0.00271334	0.00180819	0.0100008	0.00909637	0.0027158	0.00911559	0.00181008	0.00181008	0.00725722	0.00910304	0.00910304	0.0100196	0.00271618	0.00635948	0.00635948	0.00271864	0.0100402	0.00910304	0.00271826	0.00912045	0.0118603	0.0118603	0.0137291	0.0100467	0.00910385	0.005433	0.00180819	0.00180819	0.00180819	0.00726147	0.0054387	0.00912015	0.0251065	0.0128183	0.00911052
T. gondii L24381	0.106109	0.104015	0.106139	0.107161	0.107292	0.108213	0.10719	0.106139	0.108243	0.106116	0.10719	0.104043	0.10391	0.10391	0.0997208	0.10937	0.10937	0.108346	0.107322	0.108406	0.108406	0.107431	0.108895	0.10937	0.104015	0.105377	0.103783	0.103783	0.110766	0.113126	0.111618	0.104037	0.106139	0.106139	0.106139	0.10634	0.107322	0.106412	0.116409	0.114299	0.107599	0.104037
