# Supplementary material for: Morphological and Molecular Characterization of a New Isospora (Apicomplexa: Eimeriidae) Species From a Singing Honeyeater (Gavicalis virescens Vieillot, 1817) (Passeriformes: Meliphagidae) in Western Australia
Source: Ecol Evol. 2025 Jan 19;15(1):e70801. doi: 10.1002/ece3.70801 (PMC11742968; doi:10.1002/ece3.70801)
Supplement: Supplementary file 2 — Table S2 [file ECE3-15-e70801-s003.xlsx]

## Sheet: Table 2
Tabe 2. Estimates of Evolutionary Divergence between 43 coccidian 28S rRNA Sequences
Species Name	Isospora sp. AY283847	Isospora sp. AY283849	Isospora sp. AY283843	Isospora sp. AY283870	Isospora sp. AY283841	Isospora sp. AY283869	Isospora sp. AY283848	Isospora sp. AY283860	Isospora sp. AY283859	Isospora sp. AY283864	Isospora sp. AY283846	Isospora sp. AY283856	Isospora sp. AY283867	Isospora sp. AY283858	Isospora sp. AY283855	Isospora sp. AY283854	Isospora sp. AY283853	Isospora sp. AY283865	Isospora sp. AY283868	Isospora sp. AY283862	Isospora sp. AY283844	Isospora sp. AY283845	Isospora sp. AY283851	Isospora sp. AY283839	Isospora sp. AY283866	Isospora sp. AY283861	Isospora sp. AY283852	Isospora sp. AY283850	Isospora sp. AY283863	Isospora sp. AY283857	E. papillata GU593706	I. serinuse KR477878	I. neochmiae KT224382	Isospora sp. KT726931	I. butcherae KY801686	I. anthochaerae KF766053	I. lunulatae MW776413	I. manorinae KT224381	I. phylidonyrisae MW422270	I. lacazei MW775028	I. coronoideae MK530654	I. virescensae n. sp PQ108888	T. gondii L25635
Isospora sp. AY283847
Isospora sp. AY283849	0.00227587
Isospora sp. AY283843	0.000754767	0.00151583
Isospora sp. AY283870	0.0045408	0.00531975	0.00377477
Isospora sp. AY283841	0.00226649	0.0030346	0.00150959	0.00529779
Isospora sp. AY283869	0.00454048	0.00531938	0.00377451	0.00756934	0.00226252
Isospora sp. AY283848	0.00150995	0.00227438	0.000754276	0.00453783	0.00226501	0.00453752
Isospora sp. AY283860	0.0045397	0.00531846	0.00377957	0.00757951	0.00529651	0.00757898	0.00453674
Isospora sp. AY283859	0.00453783	0.00531626	0.00377801	0.00757638	0.00529432	0.00757585	0.00453487	0.00302085
Isospora sp. AY283864	0.0045397	0.00531846	0.00377957	0.00757951	0.00529651	0.00757898	0.00453674	0.00454158	0.0045397
Isospora sp. AY283846	0.00453783	0.00531626	0.00377801	0.00757638	0.00529432	0.00757585	0.00453487	0.00605629	0.00605379	0.0045397
Isospora sp. AY283856	0.00530472	0.00532195	0.00454267	0.00835072	0.00606276	0.00835013	0.00530125	0.00530253	0.00682414	0.00530691	0.00530472
Isospora sp. AY283867	0.00987723	0.00761625	0.00910893	0.00987074	0.0106374	0.0129383	0.00987074	0.00987313	0.0114031	0.00988132	0.00987723	0.00682484
Isospora sp. AY283858	0.0160248	0.0160811	0.0152474	0.019111	0.0167884	0.0175564	0.0160142	0.0144845	0.0175607	0.0160315	0.0160248	0.0152713	0.0183631
Isospora sp. AY283855	0.0137618	0.0122608	0.0129851	0.01685	0.0145269	0.0152957	0.0137527	0.0137676	0.0152995	0.0137676	0.0137618	0.0137676	0.0184048	0.0168388
Isospora sp. AY283854	0.0207048	0.0192152	0.0199191	0.0238145	0.0214723	0.0222454	0.020691	0.0207135	0.0222509	0.0207135	0.0207048	0.0199324	0.0238111	0.0237987	0.0160326
Isospora sp. AY283853	0.0176516	0.0161538	0.0168682	0.0199575	0.0184197	0.0191926	0.0176399	0.017659	0.0191973	0.0161009	0.0176516	0.017659	0.0215197	0.0207447	0.0161228	0.0230827
Isospora sp. AY283865	0.0216879	0.0201856	0.0208934	0.0240158	0.0209023	0.0216825	0.0216734	0.02326	0.0248141	0.02326	0.0232501	0.02326	0.0271641	0.0256185	0.0217171	0.0295713	0.0232873
Isospora sp. AY283868	0.0129558	0.0114577	0.0121823	0.0160326	0.0137184	0.0144845	0.0129473	0.0129612	0.0144881	0.0129612	0.0129558	0.0129612	0.0175815	0.0160354	0.0129679	0.0152638	0.0153059	0.0200969
Isospora sp. AY283862	0.0191825	0.0161414	0.0183979	0.0222915	0.0199505	0.0207236	0.0191698	0.0191906	0.0207287	0.0191906	0.0191825	0.0191906	0.020757	0.0207287	0.0192006	0.0207323	0.0215568	0.0280349	0.0122013
Isospora sp. AY283844	0.0245682	0.0215346	0.023778	0.0276886	0.0253368	0.0261119	0.0245519	0.0230102	0.0261183	0.0245458	0.0261183	0.0245579	0.0292389	0.0268694	0.0277761	0.029313	0.0286011	0.0359301	0.0206838	0.0230569
Isospora sp. AY283845	0.0253475	0.0223139	0.0245561	0.0284706	0.0261164	0.0253412	0.0253306	0.023788	0.0268987	0.02691	0.0268987	0.0253368	0.0300219	0.0268562	0.0277623	0.0292985	0.0270037	0.035912	0.0191316	0.0230456	0.00834322
Isospora sp. AY283851	0.0215628	0.0185004	0.020773	0.0246873	0.0223336	0.0231102	0.0215484	0.0215719	0.0231159	0.0246597	0.0231159	0.0231412	0.0278426	0.0262523	0.0247656	0.0271007	0.0279205	0.0304574	0.0192369	0.0271325	0.0286475	0.0270703
Isospora sp. AY283839	0.0246321	0.0184855	0.0238398	0.0277608	0.0254027	0.0261798	0.0246157	0.0246425	0.0246321	0.0261745	0.0261863	0.0270116	0.0270372	0.0285457	0.0278634	0.0333351	0.0278369	0.0351807	0.025423	0.027081	0.033305	0.032527	0.0261688
Isospora sp. AY283866	0.0238741	0.0215929	0.023082	0.0270029	0.024645	0.024645	0.0238581	0.0238841	0.0254286	0.0238841	0.0238741	0.0231072	0.0278016	0.0223408	0.022343	0.026245	0.0231452	0.0272492	0.0184107	0.0247161	0.0356926	0.0356989	0.026319	0.034131
Isospora sp. AY283861	0.0348999	0.0302624	0.0340918	0.0364962	0.0340799	0.0340799	0.0348764	0.0349148	0.0364715	0.0349148	0.0348999	0.0341293	0.0388857	0.0348703	0.0341644	0.0364806	0.0382268	0.0376597	0.0285635	0.0333918	0.0348729	0.0317351	0.0334053	0.0382143	0.0301573
Isospora sp. AY283852	0.0332994	0.0294509	0.032494	0.0348912	0.0324826	0.0324826	0.0332769	0.0333135	0.0348677	0.0333135	0.0332994	0.0325297	0.0372748	0.0348381	0.0341328	0.0317138	0.0365805	0.0376244	0.0285373	0.0317914	0.0301191	0.0285564	0.0334196	0.0381787	0.0285685	0.0114304
Isospora sp. AY283850	0.0358307	0.0311733	0.0350182	0.0382258	0.0350059	0.0350059	0.0358064	0.035846	0.0374097	0.035846	0.0358307	0.0350569	0.0398366	0.0349821	0.0334689	0.0374191	0.0343146	0.0402474	0.0342303	0.0359282	0.0390268	0.0350269	0.0367846	0.0383707	0.0326502	0.0278723	0.0255173
Isospora sp. AY283863	0.0414181	0.0367577	0.0405975	0.0438296	0.0389669	0.0389669	0.0413899	0.0430238	0.0445944	0.0430238	0.0430054	0.0430641	0.0478892	0.043762	0.0406672	0.0430195	0.0456122	0.0427103	0.0381931	0.0415345	0.0446395	0.0422328	0.0439895	0.0455936	0.0406282	0.0341891	0.029452	0.0184448
Isospora sp. AY283857	0.0324988	0.0302389	0.0316948	0.0356578	0.0316837	0.0316837	0.0324769	0.0340799	0.0356337	0.0340799	0.0340654	0.0349112	0.0396705	0.0356641	0.0357642	0.0396935	0.0374002	0.035242	0.0317105	0.0373711	0.042884	0.0404557	0.0373796	0.040529	0.0293978	0.0356391	0.0348729	0.0333801	0.0373459
E. papillata GU593706	0.05968	0.0548143	0.0588264	0.0587446	0.0596384	0.0612908	0.0596384	0.0605197	0.0613067	0.0588416	0.0604931	0.0579998	0.0612809	0.0605256	0.0597752	0.0629576	0.0590284	0.0592893	0.0596182	0.0622411	0.0638956	0.0663143	0.0573918	0.0639363	0.05071	0.0639373	0.0606125	0.0633534	0.0708921	0.0664441
I. serinuse KR477878	0.0698092	0.0657053	0.0689383	0.0697601	0.0697042	0.0713793	0.0697601	0.0706634	0.0706321	0.0714801	0.0706321	0.0689203	0.0723825	0.0714623	0.0699777	0.0750071	0.0734687	0.069609	0.065686	0.0725817	0.0757997	0.0732648	0.0674297	0.0791953	0.0581107	0.0705844	0.0657399	0.0682879	0.0717495	0.0673577	0.0684148
I. neochmiae KT224382	0.00378048	0.00455553	0.00302158	0.00681685	0.00453674	0.00681638	0.00377801	0.00529779	0.0052956	0.00529779	0.0052956	0.00606422	0.01064	0.0167925	0.0145304	0.0214776	0.0184242	0.0240319	0.0137217	0.0191825	0.0245682	0.0253475	0.0223391	0.0246321	0.0246511	0.0348999	0.0332994	0.0358307	0.0430054	0.0348493	0.05968	0.0698092
Isospora sp. KT726931	0.0271584	0.0280541	0.0263164	0.0223846	0.0279353	0.0302678	0.0271401	0.0303095	0.0302966	0.0303095	0.0302966	0.0311376	0.0327	0.0415398	0.0392493	0.0456763	0.043303	0.0460081	0.0391481	0.0449297	0.0496534	0.050465	0.0466468	0.0506135	0.0490424	0.0597371	0.0555971	0.0582733	0.0640752	0.0587795	0.0805947	0.0894062	0.0287001
I. butcherae KY801686	0.033276	0.0294303	0.0324712	0.0356364	0.0324599	0.0324599	0.0332537	0.0348581	0.0348433	0.0332902	0.033276	0.0325069	0.0356766	0.0379829	0.0372831	0.034852	0.0381317	0.0375978	0.0316624	0.0365108	0.0348842	0.0356516	0.0341823	0.0389414	0.0348877	0.0285273	0.0277369	0.0318017	0.0397405	0.0372132	0.0605641	0.0707468	0.0340594	0.0596111
I. anthochaerae KF766053	0.06639	0.0623477	0.0655252	0.0688006	0.0646559	0.0646844	0.0663434	0.0672389	0.0680288	0.0688727	0.0680288	0.0672389	0.0706909	0.0639476	0.0674726	0.0707732	0.0718403	0.0689355	0.0631971	0.0666731	0.0724214	0.0708155	0.0640617	0.0732933	0.0541161	0.0607081	0.0607834	0.0650705	0.0709002	0.0656956	0.0618017	0.054205	0.06639	0.0902378	0.0667039
I. lunulatae MW776413	0.0672267	0.0631816	0.0663607	0.0696388	0.0654899	0.0655188	0.0671795	0.0664366	0.0672267	0.0680701	0.068867	0.0680767	0.0715336	0.0647825	0.0683134	0.0716169	0.0726878	0.0697853	0.0640322	0.0675136	0.0732666	0.0716598	0.0648981	0.0724859	0.0540784	0.0615406	0.061617	0.0659101	0.0717455	0.0665333	0.0626388	0.0533446	0.0672267	0.0911096	0.0675448	0.00226478
I. manorinae KT224381	0.0673688	0.0633149	0.0665007	0.069786	0.0664475	0.0664768	0.0673213	0.0682207	0.0690126	0.0698594	0.0690126	0.0682207	0.0716856	0.0649192	0.0684584	0.0717693	0.072843	0.0707688	0.065868	0.0676569	0.0751469	0.0735344	0.0650352	0.0742977	0.0558667	0.0641853	0.0659101	0.0685261	0.076116	0.0691438	0.0626829	0.0567124	0.0673688	0.0930085	0.0685139	0.00988579	0.00911303
I. phylidonyrisae MW422270	0.0760927	0.0719945	0.0752077	0.0785337	0.0743173	0.0743505	0.0760385	0.0769591	0.077757	0.0786175	0.077757	0.0769591	0.0804881	0.0736142	0.0772299	0.0788377	0.0816999	0.0770489	0.0711379	0.0729528	0.0805084	0.0788858	0.0720197	0.081397	0.0644745	0.0694692	0.0712155	0.0773418	0.0797823	0.0762042	0.0697235	0.0652137	0.0760927	0.102213	0.0755875	0.0160943	0.0168696	0.0161011
I. lacazei MW775028	0.0629037	0.0565311	0.0620464	0.0653655	0.0628598	0.061992	0.0628598	0.0620624	0.0629037	0.0645101	0.0645331	0.0603524	0.0637524	0.063656	0.0653942	0.0628699	0.0680123	0.0717308	0.0628598	0.0655897	0.0704541	0.0712379	0.0656829	0.0671744	0.0631087	0.0747646	0.0729792	0.0716112	0.0775444	0.08152	0.0890561	0.102172	0.0629037	0.0891658	0.0663631	0.0937177	0.0945932	0.0939481	0.101345
I. coronoideae MK530654	0.0850164	0.080911	0.0841222	0.0874588	0.0849476	0.0858199	0.0849557	0.0842201	0.0841823	0.084212	0.0833487	0.0842201	0.0877737	0.0852228	0.0880034	0.0887718	0.0907233	0.0826782	0.081837	0.0836856	0.0911864	0.0904034	0.0801574	0.0894187	0.0742109	0.0818448	0.081831	0.0863316	0.0888928	0.0876568	0.0830808	0.0734377	0.0850164	0.111379	0.0810473	0.0431277	0.0423422	0.0439456	0.050724	0.107938
I. virescensae n. sp PQ108888	0.068946	0.0632539	0.0680767	0.0713624	0.0672026	0.0672323	0.0688974	0.0697987	0.07059	0.0714375	0.07059	0.0697987	0.071616	0.0664964	0.0700418	0.0733532	0.0744324	0.0732015	0.0657461	0.0658852	0.0750067	0.0733973	0.0666152	0.0742253	0.0557643	0.0632477	0.0649671	0.0692851	0.0734851	0.0699003	0.0651505	0.0574371	0.068946	0.094616	0.068417	0.0106308	0.00985816	0.00834582	0.018409	0.0921533	0.041521
T. gondii L25635	0.173416	0.172228	0.174483	0.176064	0.175413	0.174382	0.173553	0.174708	0.174621	0.175259	0.174621	0.177504	0.180212	0.18133	0.175934	0.173467	0.17259	0.178283	0.175239	0.180449	0.169387	0.168729	0.170879	0.1767	0.177076	0.176089	0.172063	0.181956	0.178963	0.181648	0.182375	0.185537	0.175552	0.190951	0.181633	0.178803	0.179803	0.182027	0.188074	0.188963	0.192496	0.179589
