# Supplementary material for: Morphological and Molecular Characterization of a New Isospora (Apicomplexa: Eimeriidae) Species From a Singing Honeyeater (Gavicalis virescens Vieillot, 1817) (Passeriformes: Meliphagidae) in Western Australia
Source: Ecol Evol. 2025 Jan 19;15(1):e70801. doi: 10.1002/ece3.70801 (PMC11742968; doi:10.1002/ece3.70801)
Supplement: Supplementary file 3 — Table S3 [file ECE3-15-e70801-s002.xlsx]

## Sheet: Table 3
Table 3. Estimates of Evolutionary Divergence between 28 coccidian COI Sequences
Species Name	Isospora sp. OL999130	I. manorinae KT224377	I. picoflavae NC 065382	Isospora sp. OL999225	Isospora sp. MH698555	Isospora sp. MH698554	I. mayuri MW775673	Isospora sp. OL999237	Isospora sp. MH698557	I. lunulatae MW774904	Isospora sp. OL999230	Isospora sp. JQ993711	Caryospora sp. MN167470	Isospora sp. MK573838	I. coronoideae MK867778	I. neochmiae KT224378	Isospora sp. OL999189	Isospora sp. MH698560	I. greineri MTZ1 KR108298	Isospora sp. KF648868	Isospora sp. OL999223	Isospora sp. MK573840	I. elloitae OR113750	Lankesterella sp. KT369006	Isospora sp. OL999112	Isospora sp. MK573833.1	I. phylidonyrisae MW423631	I. virescensae n. sp. PQ110232
Isospora sp. OL999130
I. manorinae KT224377	0.0226026
I. picoflavae NC 065382	0.0359047	0.0291053
Isospora sp. OL999225	0.0361956	0.0361272	0.0361234
Isospora sp. MH698555	0.0347199	0.0278431	0.0229567	0.0213
Isospora sp. MH698554	0.0347564	0.0278725	0.0229813	0.0180101	0.0081029
I. mayuri MW775673	0.0445281	0.0480018	0.0446085	0.0377193	0.0161817	0.0263112
Isospora sp. OL999237	0.039556	0.0394809	0.0361234	0.00636513	0.0213	0.0180101	0.0377193
Isospora sp. MH698557	0.0343705	0.0275656	0.0309811	0.0260233	0.0178445	0.0113276	0.0410562	0.0293278
I. lunulatae MW774904	0.0159953	0.0193377	0.0325804	0.0361918	0.0347163	0.0313873	0.0445234	0.0395518	0.0343669
Isospora sp. OL999230	0.0429278	0.042846	0.0394767	0.00956454	0.024621	0.0213229	0.041071	0.00316497	0.0326437	0.0429232
Isospora sp. JQ993711	0.0479098	0.0514016	0.0479966	0.041071	0.0194523	0.0263112	0.00316497	0.041071	0.0410562	0.0445234	0.0444339
Caryospora sp. MN167470	0.0481043	0.0410796	0.0378744	0.0414114	0.0314866	0.0264717	0.0467792	0.0378783	0.0310457	0.0447035	0.0412448	0.05021
Isospora sp. MK573838	0.0378962	0.0327392	0.0311334	0.0161938	0.0147027	0.00977006	0.0294075	0.0161938	0.0211011	0.0378922	0.0194671	0.0327324	0.0313232
I. coronoideae MK867778	0.0445281	0.0480018	0.0479966	0.0412361	0.0228237	0.0331385	0.00636513	0.0446132	0.0445969	0.0445234	0.0480018	0.00956454	0.0538743	0.0362129
I. neochmiae KT224378	0.0445281	0.0480018	0.0479966	0.0395518	0.0228237	0.0297715	0.00636513	0.0429232	0.0412212	0.0445234	0.0463061	0.00956454	0.0521441	0.0328628	0.00316497
Isospora sp. OL999189	0.044618	0.0480992	0.0446987	0.0377947	0.0162131	0.0263636	0.00317095	0.0377947	0.0411385	0.0446132	0.0411534	0.00635307	0.046875	0.0294657	0.0095828	0.0095828
Isospora sp. MH698560	0.039241	0.0409889	0.0359723	0.0361196	0.0195668	0.024596	0.03425	0.0394726	0.0309779	0.0409072	0.042837	0.03425	0.0447941	0.0311302	0.0377272	0.0377272	0.0343179
I. greineri MTZ1 KR108298	0.0446132	0.0445281	0.0447035	0.0377986	0.0161519	0.0229382	0.00958185	0.0411577	0.0393052	0.0446085	0.0445281	0.0127983	0.0466888	0.0328009	0.0112317	0.0128476	0.0128229	0.0343143
Isospora sp. KF648868	0.0446132	0.0445281	0.0447035	0.0377986	0.0161519	0.0229382	0.00958185	0.0411577	0.0393052	0.0446085	0.0445281	0.0127983	0.0466888	0.0328009	0.0112317	0.0128476	0.0128229	0.0343143	0
Isospora sp. OL999223	0.0445281	0.0375773	0.0375733	0.0276291	0.0244756	0.0162623	0.0393151	0.0276291	0.0324511	0.0445234	0.0309339	0.0426654	0.043019	0.0161624	0.0462126	0.0462126	0.0393937	0.0444339	0.0393978	0.0393978
Isospora sp. MK573840	0.033304	0.0247202	0.0281194	0.018099	0.0164478	0.00655076	0.0332334	0.0197621	0.0163366	0.0333005	0.0230974	0.0349261	0.0283491	0.00981802	0.0384763	0.0350678	0.0333005	0.0298567	0.0298598	0.0298598	0.00322624
I. elloitae OR113750	0.0176782	0.0242359	0.0309243	0.0378704	0.0330337	0.0297089	0.042837	0.0378704	0.0327016	0.00796344	0.0412361	0.042837	0.0430099	0.0362129	0.0462126	0.0462126	0.0429232	0.044256	0.0463012	0.0463012	0.042837	0.0333005
Lankesterella sp. KT369006	0.126702	0.126425	0.120385	0.113333	0.0979787	0.0970648	0.110676	0.111194	0.10925	0.128924	0.114984	0.106917	0.114999	0.104382	0.114446	0.11256	0.110928	0.114984	0.108331	0.108331	0.11687	0.103519	0.123153
Isospora sp. OL999112	0.0498975	0.0377947	0.0430053	0.0465887	0.0331	0.0382842	0.0552519	0.0465887	0.0463828	0.0498921	0.0500048	0.0587033	0.053323	0.0415099	0.0587033	0.0587033	0.0553659	0.0536407	0.0551444	0.0551444	0.053323	0.0420686	0.0481867	0.118757
Isospora sp. MK573833.1	0.0445187	0.0343789	0.0446085	0.0397112	0.0365487	0.0365133	0.0551384	0.0430969	0.0412212	0.0428279	0.0464941	0.0585823	0.060572	0.0397339	0.0551384	0.051706	0.0552519	0.0410623	0.0516059	0.0516059	0.0549247	0.0385548	0.0462028	0.132088	0.0261864
I. phylidonyrisae MW423631	0.0377232	0.027575	0.0409932	0.0378026	0.0210919	0.0295381	0.0226886	0.041162	0.0341704	0.0377193	0.0445328	0.0259757	0.0499136	0.0344748	0.0193377	0.0193377	0.0260267	0.0445234	0.0226467	0.0226467	0.0392451	0.0280662	0.0393937	0.117705	0.0445234	0.0446132
I. virescensae n. sp. PQ110232	0.0310467	0.0226444	0.0343072	0.0447035	0.0296183	0.0312621	0.0498921	0.0447035	0.0342988	0.0343718	0.0480992	0.0533115	0.0481971	0.039654	0.0533115	0.0533115	0.049994	0.0478945	0.049796	0.049796	0.041071	0.0298567	0.0293837	0.127575	0.044694	0.042742	0.0359761	0.0226444
